# Supplementary material for: High Dietary Supplementation of Procyanidin-Rich Grape Seed Powders Enhances the Growth Performance and Muscle Crispness of Crisped Grass Carp
Source: Animals (Basel). 2026 Jan 14;16(2):251. doi: 10.3390/ani16020251 (PMC12837870; doi:10.3390/ani16020251)
Supplement: Supplementary file 1 [file animals-16-00251-s001.zip]

Archive with 1 entries (1 files):
- animals-4052101-supplementary.pdf
